# Supplementary material for: Bacterial polyphosphates interfere with the innate host defense to infection
Source: Nat Commun. 2020 Aug 12;11:4035. doi: 10.1038/s41467-020-17639-x (PMC7423913; doi:10.1038/s41467-020-17639-x)
Supplement: Supplementary file 4 — Source Data [file 41467_2020_17639_MOESM4_ESM.xlsx]

## Sheet: F 1b
time (h)	E.coli WT	E.coli WT & s-PolyP
26		1
26		1
29		1
29		1
35		1
35		1
48		1
168		0
168		0
168		0
4	1
4	1
16	1
22	1
22	1
22	1
35	1
35	1
168	0
168	0

## Sheet: F 1c
time (h)	E.coli WT	E.coli WT & PolyP
60	1
60	1
60	1
65	1
68	1
72	1
85	1
98	1
98	1
100	1
110	1
168	0
168	0
168	0
168	0
168	0
168	0
168	0
168	0
168	0
27		1
40		1
40		1
40		1
40		1
40		1
40		1
40		1
44		1
60		1
60		1
68		1
68		1
70		1
168		0
168		0
168		0
168		0
168		0
168		0

## Sheet: F 1d
E. coli	+ L-PolyP
367000000	2330000000
400000000	24500000000
300000000	24300000000
167000000	3000000000
467000000	22100000000
333000000	0
700000000	16400000000
1200000000
800000000

## Sheet: F 1e
time (h)	E.coli WT & ScPPX	E.coli WT + NaCl
168	0
168	0
168	0
168	0
168	0
168	0
168	0
168	0
168	0
168	0
168	0
168	0
168	0
168	0
168	0
40		1
40		1
75		1
76		1
96		1
168		0
168		0
168		0
168		0
168		0
168		0
168		0
168		0
168		0

## Sheet: F 1f
time (h)	WT E. coli	Δppk E coli
10	1
20		1
44	1
68	1
142		1
168	0
168	0
168	0
168	0
168		0
168		0
168		0
168		0
168		0
168		0
168		0
44		1
54	1
76	1
92	1
96	1
168	0
168		0
168		0
44	1
44	1
48		1
92	1
168	0
168		0
168		0
168		0

## Sheet: F 1g
WT	Δppk
38200000	42600000
27600000	1000000
208000000	17800000
130800000	45000000
28400000	3600000
5000000	400000
138400000	71600000
	6800000
	4400000
	4200000

## Sheet: F1h
WT	Δppk
0.10989	2.0911
0.341883	3.36241
0.240668	3.30404
0.0717413	3.3755
2.66782	4.23866
0.767871	1.14932
0.967095	2.80676
0.111084	0.0243735
	1.34498
	0.41911

## Sheet: F1i
WT	Δppk
0.210906	1.60177
0.706841	2.61933
0.0536475	3.13984
0.0881929	3.285
2.8473	1.90142
1.35452	1.66377
1.76599	3.07763
0.242362	4.61644
	1.15877
	0.510677

## Sheet: F 1j
WT	Δppk
8.59	41.2
20.8	29.7
0.4	43.4
2.1	28
5.05	11.9
13.7	34
8.9	61.3
3.95	10.4
	3.37
	16.6

## Sheet: F 1k
Neutrophils	4h	4h		24h	24h		Monocytes	4h	4h		24h	24h		Macrophages	4h	4h		24h	24h
	pHrodo™-E. coli	pHrodo™-E. coli + L-polyP		pHrodo™-E. coli	pHrodo™-E. coli L-polyP			pHrodo™-E. coli	pHrodo™-E. coli + L-polyP		pHrodo™-E. coli	pHrodo™-E. coli L-polyP			pHrodo™-E. coli	pHrodo™-E. coli + L-polyP		pHrodo™-E. coli	pHrodo™-E. coli L-polyP
	5946	118		155	40.2			584	509		72.3	22			741	223		575	90.5
	3013	172		15.2	67.1			595	497		37.5	32.7			1542	295		63.1	117
	8326	95.6		73.1	75.1			1453	498		27.5	57.3			1204	234		232	156
	5824	87.2		64.3	36.4			747	539		41.4	16.6			1830	483		240	78.5
	3885			45.3	40.7			630			64.9	29.4			4030			232	91.9
				101	46.7						85	57.3						958	120
				81.1	27.4						95	21.3						317	64.3
				87.6	52.6						78.6	59.6						344	142
				97.6	61.6						107	62.4						385	131

[truncated: 43 more sheets: F 1l, F 1m, F 1n, F 1o, F 3b, F 3d, F 3e, F 3f, F 3g, F 3h, F 3i, F 3j, F 4c, F 4d, F 4e, F 4f, F 4g, F 4j, F 4k, F 4l …]
